# Supplementary material for: Characterization of the Fungitoxic Activity on Botrytis cinerea of N-phenyl-driman-9-carboxamides
Source: J Fungi (Basel). 2021 Oct 26;7(11):902. doi: 10.3390/jof7110902 (PMC8623464; doi:10.3390/jof7110902)
Supplement: Supplementary file 1 [file jof-07-00902-s001.zip]

Archive with 1 entries (1 files):
- jof-1413592-supplementary.pdf
